# Supplementary material for: Functional Analysis of Promoters, mRNA Cleavage, and mRNA Secondary Structure on esxB-esxA in Mycolicibacterium smegmatis
Source: Pathogens. 2024 Nov 27;13(12):1041. doi: 10.3390/pathogens13121041 (PMC11728522; doi:10.3390/pathogens13121041)
Supplement: Supplementary file 1 [file pathogens-13-01041-s001.zip › Table S1.xlsx]

## Sheet: Sheet1
Table S1. Strains and plasmids used in this work. All strains and ESX-1 genes are M. smegmatis.
Strain name	Description	Plasmid name	Plasmid description
SS-M_0968	mc2155 with unmarked deletion of msmeg_0062-0066	None	NA
SS-M_0105, SS-M_0106, SS-M_0107	SS-M_0968 transformed with pSS176 (3 independent colonies)	pSS176	Episomal, hygR, contains: tsynA, native promoter for TSS1, PE35MS, PPE68MS, native promoter for TSS2, native cleavage site, esxB, esxA
SS-M_0111, SS-M_0112, SS-M_0113	SS-M_0968 transformed with pSS178 (3 independent colonies)	pSS178	Episomal, hygR, contains: tsynA, deletion of promoter for TSS1 and the first 12 nt of the 5' UTR, PE35MS, PPE68MS, native promoter for TSS2, native cleavage site, esxB, esxA
SS-M_0328, SS-M_0329, SS-M_0330	SS-M_0968 transformed with pSS253 (3 independent colonies)	pSS253	Episomal, hygR, contains: tsynA, native promoter for TSS1, PE35MS, PPE68MS, promoter for TSS2 has -10 site mutation AACACT>AgCACg, native cleavage site, esxB, esxA
SS-M_0334, SS-M_0335, SS-M_0336	SS-M_0968 transformed with pSS255 (3 independent colonies)	pSS255	Episomal, hygR, contains: tsynA, native promoter for TSS1, PE35MS, PPE68MS, native promoter for TSS2, C>G mutation of the nt immediately downstream of the cleavage site, esxB, esxA
SS-M_0331, SS-M_0332, SS-M_0333	SS-M_0968 transformed with pSS254 (3 independent colonies)	pSS254	Episomal, hygR, contains: tsynA, deletion of promoter for TSS1 and the first 12 nt of the 5' UTR, PE35MS, PPE68MS, promoter for TSS2 has -10 site mutation AACACT>AgCACg, native cleavage site, esxB, esxA
SS-M_0337, SS-M_0338, SS-M_0339	SS-M_0968 transformed with pSS256 (3 independent colonies)	pSS256	Episomal, hygR, contains: tsynA, deletion of promoter for TSS1 and the first 12 nt of the 5' UTR, PE35MS, PPE68MS, native promoter for TSS2, C>G mutation of the nt immediately downstream of the cleavage site, esxB, esxA
SS-M_0340, SS-M_0341, SS-M_0342	SS-M_0968 transformed with pSS257 (3 independent colonies)	pSS257	Episomal, hygR, contains: tsynA, native promoter for TSS1, PE35MS, PPE68MS, promoter for TSS2 has -10 site mutation AACACT>AgCACg, C>G mutation of the nt immediately downstream of the cleavage site, esxB, esxA
SS-M_0343, SS-M_0344, SS-M_0345	SS-M_0968 transformed with pSS258 (3 independent colonies)	pSS258	Episomal, hygR, contains: tsynA, deletion of promoter for TSS1 and the first 12 nt of the 5' UTR, PE35MS, PPE68MS, promoter for TSS2 has -10 site mutation AACACT>AgCACg, C>G mutation of the nt immediately downstream of the cleavage site, esxB, esxA
SS-M_0820, SS-M_0821, SS-M_0822	mc2155 transformed with pSS443 (3 independent colonies)	pSS443	Giles-integrating, hygR, contains: tsynA, Pmyc1-tetO promoter, esxB 5' UTR (70 nt upstream of the coding sequence), yfp coding sequence.
SS-M_0823, SS-M_0824, SS-M_0825	mc2155 transformed with pSS456 (3 independent colonies)	pSS456	Giles-integrating, hygR, contains: tsynA, Pmyc1-tetO promoter, esxB 5' UTR missing hairpin 1 (70 nt upstream of the coding sequence with the first 23 nt deleted), yfp coding sequence.
SS-M_0826, SS-M_0827, SS-M_0828	mc2155 transformed with pSS474 (3 independent colonies)	pSS474	Giles-integrating, hygR, contains: tsynA, Pmyc1-tetO promoter, esxB 5' UTR missing hairpin 2 (70 nt upstream of the coding sequence with nt 25-44 deleted), yfp coding sequence.
SS-M_0829, SS-M_0830, SS-M_0831	mc2155 transformed with pSS457 (3 independent colonies)	pSS457	Giles-integrating, hygR, contains: tsynA, Pmyc1-tetO promoter, esxB 5' UTR missing hairpins 1 and 2 (70 nt upstream of the coding sequence with the first 44 nt deleted), yfp coding sequence.
SS-M_0424	mc2155 with the hygR gene inserted with its own promoter 347 nt upstream of, and divergent from, the rne translation start site	pSS291	tetR38 driven by promoter ptb38, L5 integrating, kanR
